# Supplementary material for: A Translational Approach to Increase Pulse Intake and Promote Public Health through Developing an Extension Bean Toolkit
Source: Nutrients. 2023 Sep 24;15(19):4121. doi: 10.3390/nu15194121 (PMC10574132; doi:10.3390/nu15194121)
Supplement: Supplementary file 1 [file nutrients-15-04121-s001.zip]

Archive with 8 entries (8 files):
- Supplementary Materials File S1. Final Food Habits Survey.pdf
- Supplementary Materials File S2. Extension validation class - Pre-survey.pdf
- Supplementary Materials File S3. Extension validation class - Post-survey.pdf
- Supplementary Materials File S4. Extension validation class - 1-Month follow-up survey.pdf
- Supplementary Materials File S5. Extension final class - Survey.pdf
- Supplementary Materials File S6. Food Habits Survey Demographics.pdf
- Supplementary Materials File S7. Final Extension class participant demographics.pdf
- Supplementary Materials File S8. Tables with Additional Participant Quotes.pdf
